# Supplementary material for: Randomized Phase 3 Trial Evaluating the Safety, Tolerability, and Immunogenicity of V114, a 15-Valent PCV, Followed by PPSV23 6 Months Later (PNEU-DAY): Subgroup Analysis in Adults 18–49 Years of Age Enrolled at Center for Indigenous Health Sites
Source: Vaccines (Basel). 2025 Dec 19;14(1):3. doi: 10.3390/vaccines14010003 (PMC12846691; doi:10.3390/vaccines14010003)
Supplement: Supplementary file 1 [file vaccines-14-00003-s001.zip]

Archive with 1 entries (1 files):
- vaccines-4026605-supplementary.pdf
